# Supplementary material for: A rapid analysis of plasma/serum ethylene and propylene glycol by headspace gas chromatography
Source: Springerplus. 2013 May 1;2:203. doi: 10.1186/2193-1801-2-203 (PMC3667371; doi:10.1186/2193-1801-2-203)
Supplement: Supplementary file 1 — Additional file 1: Clinical history and laboratory data on patients with ethylene glycol ingestions. (XLS 34 KB) [file 40064_2013_288_MOESM1_ESM.xls]

## Sheet: EVS_2010_Mar
Supplemental File 1
Clinical History and Laboratory Data on Patients with
Ethylene Glycol Ingestions
Patient #	Patient Age (Years)	Gender (M/F)	Ethylene glycol plasma concentration (mg/dL)	Ethanol plasma concentration (mg/dL)	Propylene glycol plasma concentration (mg/dL)	Osmolal gap	Anion gap	Arterial blood gas pH	Treatment for ethlylene glycol ingestion	Days treated on inpatient service	Clinical History
1	49.263	M	1282	0	39	234.857	35	7.05	Fomepizole Dialysis	Died on day 3	Ingestion of 1 gallon of antifreeze
2	64.7589	F	1055.5	0	0	216.333	36	7.02	Fomepizole Dialysis	33	Found unresponsive, in coma 7 days
3	44.6	M	803	0	0	156	25	7.23	Fomepizole Dialysis	5	Ingestion of unknown amount of antifreeze
4	52.2	M	429	74	0	73	9	7.35	Fomepizole	4	Ingestion of 1 quart of antifreeze + 12 cans of beer
5	28.6521	F	350	121	0	56.5161	25	N/A	Ethanol Dialysis	2	Ingestion of 20 ounces antifreeze; co-ingested risperidone and fluoxetine
6	19.7452	M	294	0	0	61.4385	16	7.26	Fomepizole Dialysis	3	Ingestion of ~8 ounces of antifreeze to get high
7	50.7	M	265	0	0	52	11	N/A	Fomepizole Dialysis	4	Ingestion of 16 ounces antifreeze
8a	42.2548	M	236	0	0	51.931	11	N/A	Fomepizole	5	Ingestion of unknown amount of antifreeze
9	28.1726	M	224.4	0	0	40.7063	14	7.37	Fomepizole	3	Ingestion of 20-24 ounces antifreeze with unknown amount of ethanol
10	18.989	M	219	478	0	33.1139	28	N/A	Ethanol	4	Ingestion of unknown amount of antifreeze
11a	38.2822	M	218.9	70	0	34.6617	18	7.36	Ethanol	3	Ingestion of unknown amount of ethylene glycol + large amount of ethanol (1/5 of whiskey)
12a	27.0521	F	187	167	0	19.4685	21	7.34	Fomepizole	4	Ingestion of unknown amount of antifreeze, presented 3-4 hours after ingestion
13	20.5781	F	154	0	0	18.8032	10	7.39	Fomepizole	4	Ingestion of 4-5 ounces antifreeze
14	45.1973	F	134	100	0	27.2761	14	N/A	Ethanol	3	Ingestion of 1/2 cup antifreeze
15	17.7	M	132.9	0	105.3	52	12	7.41	Fomepizole Dialysis	2	Ingestion of 64 ounces antifreeze
16	60.0822	M	117.4	0		33.3155	20	6.99	Fomepizole Dialysis	3	Ingestion of ~1/2 gallon of antifreeze
17	20.0356	M	110.2	0	0	35.9758	12	7.25	Fomepizole	2	Ingestion of 40 ounces antifreeze
18	72.1342	M	108.4	20	0	28.0215	21	7.24	Ethanol	1	Ingestion of unknown amount of antifreeze
19	24.9699	F	103.8	0	0	21.875	14	7.37	Fomepizole Dialysis	5	Ingestion of 90 cc antifreeze; overdose of clomipramine and tiagabine
20	22.389	F	95.1	0	0	13	17	N/A	Fomepizole	1	Ingestion of 1/2 cup antifreeze, consumed 6 beers prior
21	32.6685	M	88.7	0	0	24.9587	14	N/A	Fomepizole	0	Ingestion of small amount of ethylene glycol; only treated in emergency room
22	69.6	M	83	0	0	63	24	7.19	Fomepizole Dialysis	6	Ingestion of unknown amount of antifreeze
23	48.1753	M	79.6	0	0	21.8706	30	7.32	Fomepizole Dialysis	2	Ingestion of 1.5 cups antifreeze
24	41.9534	M	61.4	0	0	17.5845	20	7.41	Fomepizole	2	Ingestion of 2 cups of antifreeze
25	32.1699	M	44.1	113	0	6.38126	13	N/A	Ethanol	1	Ingestion of two "Nyquil cups" of antifreeze - erroneously told it was ethanol-based drink
26	32.1452	M	42.9	0	0	4.48413	21	7.36	Dialysis	2	Ingestion of unknown amount of antifreeze
27	44.1315	F	31.5	270	0	-0.778209	17	7.39	Fomepizole	1	Ingestion of 1/2 Cup antifreeze, consumed 8 beers prior
28	54.7507	M	31.2	0	0	9.93135	N/A	N/A	Fomepizole	1	Ingestion of unknown amount of antifreeze
29	39.8	F	30.1	83	0	7.42918	17	7.33	Ethanol Fomepizole	2	Ingestion of 6-8 ounces antifreeze
30	40.1315	M	27.2	202	0	6.68133	17	7.42	Fomepizole	1	Ingestion of unknown amount of antifreeze + "large amount" of ethanol
31	40.9479	F	22.5	0	34.9	15.9464	29	7.02	Dialysis	2	Found unresponsive
32	54.4658	M	20	65	70	25.2375	9	7.39	Ethanol	1	Ingestion of unknown amount of antifreeze + 1/5 of whiskey
33	54.5	M	20	0	70	25	18	7.39	Fomepizole	1	Ingestion of unknown amount of antifreeze along with ethanol and prochlorperazine
34	17.6027	F	17.8	0	0	1.53175	28	N/A	Fomepizole	1	Ingestion of 4 ounces antifreeze + overdose of acetaminophen
35	46.8	F	17	0	0	23	12	N/A	Fomepizole	1	Ingestion of unknown amount of antifreeze
36	36.6027	M	13.8	28	0	7	27	7.23	Fomepizole	1	Ingestion of unknown amount + multiple medications
Repeat ingestions
8b	41.9151	M	106.2	0	0	15.8361	13	7.29	Fomepizole	3	Ingestion of "3-4 gulps" of antifreeze
11b	38.0082	M	171.5	0	103.4	46.7841	33	7.27	Fomepizole Dialysis	3	Ingestion of approximately 2/3 of gallon of antifreeze
12b	24.9479	F	89.4	0	0	13	22	7.45	Fomepizole	3	Ingestion of unknown amount of antifreeze
