# Supplementary material for: A rapid analysis of plasma/serum ethylene and propylene glycol by headspace gas chromatography
Source: Springerplus. 2013 May 1;2:203. doi: 10.1186/2193-1801-2-203 (PMC3667371; doi:10.1186/2193-1801-2-203)
Supplement: Supplementary file 2 — Additional file 2: Clinical history and laboratory data on patients with propylene glycol plasma concentration of 10 mg/dl or greater. (XLS 38 KB) [file 40064_2013_288_MOESM2_ESM.xls]

## Sheet: EVS_2010_Mar
Supplemental File 2
Clinical History and Laboratory Data on Patients with
Propylene Glycol Plasma Concentration of 10 mg/dL or Greater
Patient #	Patient Age (Years)	Gender (M/F)	Medical history	Iatrogenic medications containing propylene glycol administered prior to propylene glycol level	Propylene glycol plasma concentration (mg/dL)	Ethylene glycol plasma concentration (mg/dL)	Ethanol plasma concentration (mg/dL)	Methanol plasma concentration (mg/dL)	Isopropanol plasma concentration (mg/dL)	Acetone plasma concentration (mg/dL)	Blood urea nitrogen concentration (mg/dL)	Sodium plasma concentration (mg/dL)	Glucose plasma concentration (mg/dL)	Plasma osmolality (mOsm/kg)	Osmolal gap (excluding ethanol)	Osmolal gap (including ethanol)	Estimated contribution of propylene glycol to osmolal gap
1	41.0959	M	Liver failure		10	< 10	< 10	< 10	< 10	< 10	30	146	126	323	12.2357	12.2357	1.38889
2	28.3233	M	Acetaminophen overdose		10.3	< 10	< 10	< 10	< 10	< 10	31	141	141	320.383	18.3036	18.3036	1.43056
3	26.1945	M	Ethanol withdrawal		10.3	< 10	345				9	140	110	381.5	91.2579	1.25794	1.43056
4	57.3616	M	Ethanol withdrawal		10.3	< 10	< 10	< 10	< 10	62	84	134	183	326.15	16.4583	16.4583	1.43056
5	32.6795	F	Altered mental status, ingestion of unknown substance		10.7	< 10	54				41	128	151	307	26.7099	12.623	1.48611
6	44.1342	F	Ethylene glycol ingestion, follow-up level during treatment	Lorazepam	11.2	21.7	139				5	144	79	334.617	39.7837	3.52286	1.55556
7	52.0384	M	Ethanol withdrawal	Lorazepam	11.8	< 10	256	10	18	41	23	136	161	368.717	78.2163	11.4337	1.63889
8*	34.8	F	Ethanol withdrawal, suspected alcoholic ketoacidosis	Diazepam	12.4	< 10	< 10	< 10	< 10	209	4	143	141	350	53.5631	53.5631	1.72222
9	60.8767	M	Right intracranial hemorrhage following trauma	Lorazepam	13.3	< 10	< 10	< 10	< 10	< 10	8	130	141	289.717	17.8512	17.8512	1.84722
10	58.2959	F	Liver failure		16	< 10	< 10				15	128	229	286	10.0123	10.0123	2.22222
11	19.7589	F	Methamphetamine intoxication, diabetic ketoacidosis		16.1	< 10	138				57	141	123	314	3.78452	-32.2155	2.23611
12	24.5205	M	Multi-drug overdose (hydrocodone, quetiapine, propoxyphene)	Activated charcoal	16.4	< 10	41				12	141	84	303.2	11.5476	0.851967	2.27778
13	46.7671	M	Ethanol withdrawal	Lorazepam	18.6	< 10	316	< 10	< 10	16	16	137	86	362	76.7913	-5.64351	2.58333
14	45.0904	M	Septic shock	Lorazepam	18.9	< 10	< 10	< 10	< 10	< 10	62	128	125	309.917	23.7877	23.7877	2.625
15	51.9918	F	Altered mental status, ingestion of unknown substance	Lorazepam	20.4	< 10	< 10				54	147	156	323.8	0.547619	0.547619	2.83333
16	50.3562	M	Diabetic ketoacidosis	Lorazepam	20.4	< 10	< 10	< 10	< 10	70	64	149	378	360.233	15.2262	15.2262	2.83333
17	21.0219	F	Acetaminophen overdose		22.8	< 10	183	< 10	< 10	< 10	10	133	90	349.833	74.5119	26.7728	3.16667
18	51.9753	F	Septic shock		24	< 10	< 10	< 10	< 10	26	19	133	220	298.333	11.4921	11.4921	3.33333
19a	28.6521	F	Ethylene glycol ingestion	Lorazepam	25	94	108				7	142	122	358	63.7056	35.5316	3.47222
19b		F	Repeat level during same hospital admission	Lorazepam	41	< 10	< 10				16	141	112	302.933	8.06349	8.06349	5.69444
20	40.9479	F	Ethylene glycol ingestion	Lorazepam	34.9	22.5	138				18	150	189	334.45	15.9464	-20.0536	4.84722
21	50.2164	F	Acetaminophen overdose	Activated charcoal	37.5	< 10	12	< 10	< 10	< 10	14	135	122	297.767	14.9722	11.8418	5.20833
22a	49.263	M	Ethylene glycol ingestion, ultimately fatal	Lorazepam	39	1282	< 10	< 10	< 10	< 10	13	150	180	551	234.857	234.857	5.41667
22b			Repeat level during same hospital admission	Lorazepam	51.3	553.9	< 10				16	139	175	417	122.105	122.105	7.125
22c			Repeat level during same hospital admission	Lorazepam	53.2	512	< 10				16	144	139	460	157.405	157.405	7.38889
23a	24.9699	F	Ethylene glycol ingestion, overdose of clomipramine and tiagabine		45	72.2	< 10				5	146	171	322.217	17.506	17.506	6.25
23b		F	Repeat level during same hospital admission		46.8	54.6	< 10				4	146	172	315.933	11.5159	11.5159	6.5
23c		F	Repeat level during same hospital admission		30.2	16.1	< 10	< 10	< 10	< 10	2	143	115	296.417	2.35516	2.35516	4.19444
23d		F	Repeat level during same hospital admission		47.9	13.7	< 10				5	142	86	302.967	11.6865	11.6865	6.65278
24	20.2055	F	Acetaminophen overdose		46.7	< 10	11	< 10	9	42	8	140	142	313	21.0706	18.2011	6.48611
25	20.1068	F	Altered mental status, ingestion of unknown substance		48	< 10	13				6	140	117	298	8.38214	4.99084	6.66667
26	25.611	F	Multi-drug overdose (clonazepam, quetiapine, and trazodone)	Activated charcoal	54.7	< 10	138	< 10	< 10	< 10	5	141	67	329.017	40.9504	4.9504	7.59722
27	54.4658	M	Prochlorperazine overdose	Lorazepam	70	20	65				9	137	291	338	42.194	25.2375	9.72222
28	39.9452	F	Acetaminophen overdose	Activated charcoal	92.4	< 10	< 10	< 10	< 10	< 10	31	142	128	354.733	51.4841	51.4841	12.8333
8*	34.7068	F	Overdose of acetaminophen, aspirin, and diphenhydramine	Activated charcoal	99.2	< 10	25	< 10	< 10	< 10	4	135	89	305	27.8853	21.3636	13.7778
29	38.0082	M	Ethylene glycol ingestion	Lorazepam	103.4	171.5	< 10				10	144	104	345	46.7841	46.7841	14.3611
30	45.274	F	Clonidine overdose	Activated charcoal	146.6	< 10	180	< 10	< 10	< 10	4	138	145	364.583	77.8909	30.9344	20.3611
* Patient 8 presented during two different admissions 3 weeks apart.
